# Supplementary material for: 2-octyl cyanoacrylate sealing of the pancreatic remnant after distal pancreatectomy – A prospective pilot study
Source: PLoS One. 2018 Oct 16;13(10):e0205748. doi: 10.1371/journal.pone.0205748 (PMC6191135; doi:10.1371/journal.pone.0205748)
Supplement: S1 Dataset — (XLSX) [file pone.0205748.s003.xlsx]

## Sheet: Vis 1
Screen	Geschl	1=Female	2=Male	Age	Height	Weight	BMI	Previous abdominal surgery	Asa	Csmoker	Fsmoker	Nocig	Yearsmok	Pack/years	Alcohol abuse	Cardiac	Pulmo	Renal	Hepat	Chemo	Labwbc	Labhema	Labhemo	Labplate	Labtbili	Labalk	Labast	Labalt	Labinr	Labcrp	Labcrea	Panduc	Panchron	Pancyst	Pantumor	Panipmn	Panother	IDDM	Exocrine
1	2	0	1	62	174	79	26.0933	1	2	0	0				0	0	0	0	0	0	7.81	0.46	15.5	201	0.11	46.1	34	37	0.94	2	96.16					1		0	0
2	1	1	0	51	168	52	18.424	1	2	0	0				0	1	0	0	0	0	4.49	0.35	12.8	262	0.5	48.1	20	9	0.92	2	75.88			1				0	0
4	1	1	0	78	175	70	22.8571	0	2	0	2				0	0	0	0	0	0	10.65	0.43	14.7	190	0.4	39.4	18	11	0.98	2.2	72.62	1						0	0
10	2	0	1	49	178	81	25.565	0	2	0	1	10	3	1.5	0	0	0	0	1	1	6.99	0.39	13.4	119	1.1	44.8	64	84	0.98	2	127.97	1
12	2	0	1	65	174	95	31.378	1	2	0	1	80	33	132	0	0	1	0	0	0	7.96	0.41	14.8	230	0.6	48.1	22	22	0.93	3.8	167.73				1			1	0
18	1	1	0	73	157	79	32.05	0	2	0	0				0	1	0	0	0	0	5.13	0.36	12.7	149	0.9	46.3	19	13	0.97	2	105.91					1		0	0
32	2	0	1	63	184	90	26.5832	1	2	0	1	8	39	15.6	0	0	0	0	0	0	8.87	0.4	13.7	173	0.7	44.5	28	20	1	12.2	121.84			1					0
35	2	0	1	46	175	100	32.6531	0	3	0	1	30	28	42	0	0	0	0	0	0	4.22	0.33	11.9	196	0.8	45.9	25	39	0.96		116.57				1				0
69	2	0	1	55	182	91	27.4725	0	3	0	1				0	1	1	0	0	0	8.3	0.45	15.8	290	0.3	45	20	38	0.91	2		1							0
70	1	1	0	72	163	84	31.6158	1	3	0	1				0	0	0	0	0	0	7.45	0.4	13.7	265	0.4	43.8	16	9	1	3.2		1							1
86	2	0	1	63	177	80	25.5354	1	2	0	1	50	35	87.5	0	0	0	0	1	0	7	0.42	14.1	175	1	45.4	91	140	1.04	12.5	114.07	1						0	0
91	1	1	0	41	170	97	33.564	0	2	0	0				0	0	1	0	0	0	10.66	0.41	13.7	243	0.3	41	20	17	1.03	4.3	155.3	1						0	0
95	2	0	1	80	178	76	23.9869	0	2	0	0				0	0	0	0	0	0	6.2	0.39	13.6	227	0.4	39.3	19	21	1.05	2	59.75	1							0
99	1	1	0	73	160	42	16.4062	0	2	0	1	50	50	125	0	0	1	0	0	0	6.68	0.44	14.9	258	0.7	36.7	21	20	1.15	2	50.33	1							0
118	1	1	0	61	164	70	26.0262	1	2	0	1	10	25	12.5	0	0	0	0	0	0	12.52	0.38	13.8	274	1.1	44.9	19	22	1.01	7.8	75.91	1							0

## Sheet: Vis 2
Screen	Dp	Arp	Lymphadenectomy	Splenectomy	Extrapancreatic resection	Duration	Bloodloss	Mpspec	1=single layer	2=double layer	Appprob	Othprob	Nummp	Panc texture	1=soft	2=medium	Adverse device effect	Severe Adverse device effect
1	1	1		1		145	500	2	0	1	0	1	5	1	1	0	0	0
2	1	0				155	300	2	0	1	0	0	2	1	1	0	0	0
4	1	1		1	1	191	800	1	1	0	0	0	2	1	1	0	0	0
10	1	1		1	1	213	3000	1	1	0	0	0	2	2	0	1	0	0
12	1	1		1		157	600	2	0	1	0	0	2	1	1	0	0	0
18	1	1		1		258	800	1	1	0	0	0	1		0	0	0	0
32	1	1		1		145	850	1	1	0	0	0	2		0	0	0	0
35	1	1	1	1		240	400	2	0	1	0	0	2	1	1	0	0	0
69	1	1	1			140	600	1	1	0	0	0	3		0	0	0	0
70	1	1		1		165	300	2	0	1	0	0	2		0	0	0	0
86	1	1		1	1	130	700	1	1	0	0	0	2	2	0	1	0	0
91	1	1		1	1	210	300	2	0	1	0	0	3	1	1	0	0	0
95	1	1		1		198	600	1	1	0	0	0	1	1	1	0	0	0
99	1	1			1	165	300	1	1	0	0	0	1	1	1	0	0	0
118	1	1		1		115	400	2	0	1	0	0	2	2	0	1	0	0
					1 stomach
					2 liver
					1 adrenalectomy left
					1 enucleation pancreatic head

## Sheet: Vis 3
Screen	Drain	Drainpod1	Drainpod2	Drainpod3	Amylpod3	Lipasepod3	Adverse device effect	Severe Adverse device effect
1	1	350	50	200	16	16	0	0
2	1	700	400	200	441	1468	0	0
4	1	650	200	950	697	1831	0	0
10	1	860	740	900	183	276	0	0
12	1	310	100	100	430	889	0	0
18	1	250	200	100	278	1244	0	0
32	1	100	50	70	210	491	0	0
35	1	250	250	420	195	252	0	0
69	1	80	70	100	655	2001	0	0
70	1	350	300	0	111	107	0	0
86	1	400	400	500	1102	4710	0	0
91	1	500	100	300	281	1018	0	0
95	1	1100	500	500	29	41	0	0
99	1	450	350	200	59	90	0	0
118	1	410	300	75	373	451	0	0

## Sheet: Vis 4
Screen	Ade	Sade
1	0	0
2	0	0
4	0	0
10	0	0
12	0	0
18	0	0
32	0	0
35	0	0
69	0	0
70	0	0
86	0	0
91	0	0
95	0	0
99	0	0
118	0	0

## Sheet: Vis 5
Screen	Ade	Sade
1	0	0
2	0	0
4	0	0
10	0	0
12	0	0
18	0	0
32	0	0
35	0	0
69	0	0
70	0	0
86	0	0
91	0	0
95	0	0
99
118	0	0

## Sheet: Vis 6
Screen	Readmi	New DM	Exocrine insuff	Ade	Sade
1	0	0	1	0	0
2	0	0	0	0	0
4	0	0	0	0	0
10	0	0	0	0	0
12	0	0	0	0	0
18	1	0	0	0	0
32	0	0	0	0	0
35	1	1	0	0	0
69
70	0	1	0	0	0
86	0	0	1	0	0
91	1	0	0	0	0
95	0	0	0	0	0
99
118	0	0	0	0	0

## Sheet: Vis 7
Screen	LOS	Readmission	Ade	Sade	Oreason	Oreasontxt
1	9	0	0	0
2	8	0	0	0
4	76	0	0	0
10	13	0	0	0
12	28	0	0	0
18	5	1	0	0
32	7	0	0	0
35	20	1	0	0
69					1	resection pancreatic remnant
70	9	0	0	0
86	22	1	0	0
91	8	1	0	0
95	10	0	0	0
99					1	reoperation pancreatectomie, reason: pathology report
118	14	0	0	0

## Sheet: Compl
Screen	POPF	Grade	A	B	C	Fluid	Interven Drain	DGE	Grade	A	B	C	PPH	Grade	A	B	C	SSI	Postoperative pancreatitis	Burst abdomen	Intraabdominal abscess	CD	Perioperative sepsis	Periopertaive lung embolism	Perioperative myocardinal infarction	Perioperative stroke	Perioperative deep vein thrombosis	Relap	Relaptxt			TOTAL here		TOTAL	I	II	IIIa	IIIb	Iva	Ivb	V		CCI
1	0		0	0	0	1	0	0		0	0	0	1	1	1	0	0	0	0	0	0		0	0	0	0	0	1	PPH prospectiv blendling			1		4	2	1		1			0		41.5331
2	1	1	1	0	0	1	0	0		0	0	0	0		0	0	0	0	0	0	0		0	0	0	0	0	0				1		3	3						0		15
4	1	3	0	0	1	1	1	0		0	0	0	1	2	0	1	0	1	0	0	1	3b	0	0	0	0	0	1	removal of hematoma			5		8	2	4	1	1			0		61.0328
10	1	1	1	0	0	0	0	0		0	0	0	0		0	0	0	0	0	0	0		0	0	0	0	0	0				1		1	1						0		8.66025
12	1	2	0	1	0	1	0	0		0	0	0	0		0	0	0	0	0	0	0		0	0	0	0	0	0				1		2	1	1					0		22.6385
18	1	1	1	0	0	0	0	0		0	0	0	0		0	0	0	0	0	0	0		0	0	0	0	0	0				1		2	2						0		12.2474
32	1	1	1	0	0	0	0	0		0	0	0	0		0	0	0	0	0	0	0		0	0	0	0	0	0				1		1	1						0		8.66025
35	1	2	0	1	0	1	1	1	2	0	1	0	0		0	0	0	0	0	0	0		0	0	0	0	0	0				3		7	6		1				0		33.7268
69	1	1	1	0	0	1	0	0		0	0	0			0	0	0	0	0	0	0		0	0	0	0	0	1	resection pancreatic remnant due to positive excision margins in histology			1		2		1	1				0		33.541
70	0		0	0	0	0	0	0		0	0	0	0		0	0	0	1	0	0	0		0	0	0	0	0	0				1		3	2	1					0		24.2384
86	1	2	0	1	0	1	1	0		0	0	0	0		0	0	0	0	0	0	1	2	0	0	0	0	0	0				3		3	2		1				0		28.9396
91	1	3	0	0	1	1	1	0		0	0	0	0		0	0	0	1	0	0	1	3b	0	0	0	0	0	1	intraabdominal abscess, drain insertion			4		3	1	1		1			0		40.6202
95	0		0	0	0	0	0	0		0	0	0	0		0	0	0	0	0	0	0		0	0	0	0	0	0				0		1		1					0		20.9165
99	0		0	0	0	0	0	0		0	0	0			0	0	0	0	0	0	0		0	0	0	0	0	1	resection pancreatic remnant due to positive excision margins in histology			0		0							0		0
118	1	1	1	0	0	0	0	1	1	1	0	0	0		0	0	0	0	0	0	0		0	0	0	0	0	0				2		3	2	1					0		24.2384
